# Supplementary material for: Did the exposure of coacervate droplets to rain make them the first stable protocells?
Source: Sci Adv. 2024 Aug 21;10(34):eadn9657. doi: 10.1126/sciadv.adn9657 (PMC11338219; doi:10.1126/sciadv.adn9657)
Supplement: Supplementary file 2 — Movie S1 [file sciadv.adn9657_movie_s1.zip]

Archive with 1 entries (1 files):
- sciadv.adn9657_movie_s1.mov
